# Supplementary material for: Arbuscular Mycorrhizal Fungi Improve the Growth, Water Status, and Nutrient Uptake of Cinnamomum migao and the Soil Nutrient Stoichiometry under Drought Stress and Recovery
Source: J Fungi (Basel). 2023 Mar 5;9(3):321. doi: 10.3390/jof9030321 (PMC10057927; doi:10.3390/jof9030321)
Supplement: Supplementary file 1 [file jof-09-00321-s001.zip]

Archive with 1 entries (1 files):
- jof-2187413-supplementary.pdf
